# Supplementary material for: Regulation of Anti-Plasmodium Immunity by a LITAF-like Transcription Factor in the Malaria Vector Anopheles gambiae
Source: PLoS Pathog. 2012 Oct 18;8(10):e1002965. doi: 10.1371/journal.ppat.1002965 (PMC3475675; doi:10.1371/journal.ppat.1002965)
Supplement: Table S2 — Input sequences for the generation of LL3 DNA-binding site consensus motifs. (XLSX) [file ppat.1002965.s008.xlsx]

## Sheet: Sheet1
Table S2
Input for LL3 consensus (10-mer) Figure S4A	Input for LL3 consensus (20-mer) Figure S4B
Sequences	Sequences
AACATGATCC	GGGGGTTGGGGCTGGGAGGG
CATCGTTTTT	GGGGAGGGATCAGGTGTCCC
CATCCTATTG	GGGGGAGGGAGGGTGTCCGT
CAAATGGTAG	GGCAGGGGAGGAGTGTACTG
CATCCTATTG	GGGTGGGAGGGAAGGTGGTG
ATCCAAGGTA	GGGGGTGGGAGGGCATATTA
ATCATAACCT	GGAGGGGAGTGTGGCGAGGT
CAAATCAAGG	GGGATGTAGGGAGGTGGGGA
GAATGGCCAC	TGGTAGGCTGGGAGGCCGAG
ACAAATTGGTA	CGGGGAGGCTGCACACAGCT
GGGCGGGGGG	GTCGACGAGAAGAGGTACAG
GGGGAGTTTT	GGGGGTGGGGTCGGGTCACG
GGAGGTACCA	GGACAGTATACATGGGTGGG
GGGGTAGTGG	GCGGTTGGTGGGTTCGTGCG
GGTGTGCCAA	GGACGGTGAACAGTATGCCC
GGGCGTTAGT	GGGCCTATACTGAATGGGGT
GGTTCTGGTG	AGTCGAAGTTAATGGGTCCG
GTGGAGTGGTT	CGGGTTCGTTTGGTTTATTG
GAGTGACGGC	GGGGCGGCAGACAGCTCGAG
GAAGTGACGG	ACGAGCAGCGTTGCTGGCGC
CCAGTGACGG	GGCAGGGGAGGAGTGTACTG
AAGTGACGGC	ACAACGCATATTCAGGCTGA
GTGTTTGGGG	GCCCCCCCGAAGAACGGGTC
GACAGTTTGG	GCCTGTCCAGAAGAAGTCAC
CATAGTATGC	CTTAGCTAGTGTACGCTTGG
TAGGAATATA	CGCGCTCATACAGAGTTTTC
TAGACTCATG	GAAAAGCAGACAGTCCGGCC
ACAAGTGACG	CCCAGGCCATGTAACACAAT
GACAGGTCTA	CCAAAGCCCACTGTAGCCAC
CCGTCACTGG	AGACAAAACCCGTGCAAGTC
	ACTACGCTGTGACGCAGTAC
	CCCACACAAACCAATACCTG
